# Supplementary material for: Obox1 deficiency impairs fertility in female mice
Source: Fundam Res. 2025 Apr 19;5(4):1570–80. doi: 10.1016/j.fmre.2025.04.008 (PMC12327860; doi:10.1016/j.fmre.2025.04.008)
Supplement: Supplementary file 2 [file mmc2.xlsx]

## Sheet: Sheet2
Table S2. Defferentiation Expression Genes (DEGs) in Obox1 KO MII Oocyes. Related to Figure 5.
Gene	logFC	AveExpr	P.Value	adj.P.Val	Significant	Description	Biological Process (GO)	Kinase Class (UniProt)
Mir33	4.02725	2.01363	0.00399682	0.139305	Up-regulated	microRNA 33	GO:0042632 cholesterol homeostasis;GO:0055092 sterol homeostasis;GO:0016441 post-transcriptional gene silencing
Trbv16	3.8673	1.93365	0.000226787	0.0703493	Up-regulated	T cell receptor beta, variable 16	GO:0007166 cell surface receptor signaling pathway;GO:0007165 signal transduction;GO:0023052 signaling
Espl1	3.73134	4.13043	4.34e-05	0.0696727	Up-regulated	extra spindle pole bodies 1, separase	GO:0051307 meiotic chromosome separation;GO:0051304 chromosome separation;GO:0000212 meiotic spindle organization
Srrm2	3.42831	1.8577	5.4e-05	0.0696727	Up-regulated	serine/arginine repetitive matrix 2	GO:0000375 RNA splicing, via transesterification reactions;GO:0000377 RNA splicing, via transesterification reactions with bulged adenosine as nucleophile;GO:0000398 mRNA splicing, via spliceosome
Mir3572	3.35125	1.70963	0.0344968	0.294791	Up-regulated	microRNA 3572
Gm23182	3.31517	2.10031	0.00164286	0.103911	Up-regulated	predicted gene, 23182
Fgf22	3.13725	1.56863	0.000120136	0.0696727	Up-regulated	fibroblast growth factor 22	GO:0090128 regulation of synapse maturation;GO:0008543 fibroblast growth factor receptor signaling pathway;GO:0044344 cellular response to fibroblast growth factor stimulus
Mis18a	3.05147	4.34481	0.00031497	0.0751567	Up-regulated	MIS18 kinetochore protein A	GO:0140462 pericentric heterochromatin organization;GO:0031055 chromatin remodeling at centromere;GO:0034080 CENP-A containing chromatin assembly
Gm26018	2.96978	1.48489	0.0001336	0.0696727	Up-regulated	predicted gene, 26018
Cpeb1os1	2.76258	2.14984	0.000130756	0.0696727	Up-regulated	cytoplasmic polyadenylation element binding protein 1, opposite strand 1	GO:0008150 biological_process
Mrap	2.73513	1.81116	0.00281649	0.122536	Up-regulated	melanocortin 2 receptor accessory protein	GO:0106071 positive regulation of adenylate cyclase-activating G protein-coupled receptor signaling pathway;GO:0106072 negative regulation of adenylate cyclase-activating G protein-coupled receptor signaling pathway;GO:0106070 regulation of adenylate cyclase-activating G protein-coupled receptor signaling pathway
Ganab	2.62283	5.2603	0.000158095	0.0700588	Up-regulated	alpha glucosidase 2 alpha neutral subunit	GO:0006491 N-glycan processing;GO:0009100 glycoprotein metabolic process;GO:0005975 carbohydrate metabolic process
Men1	2.5876	1.90598	0.0152808	0.233837	Up-regulated	multiple endocrine neoplasia 1	GO:1904691 negative regulation of type B pancreatic cell proliferation;GO:0002051 osteoblast fate commitment;GO:0045064 T-helper 2 cell differentiation
Gm43755	2.39921	1.1996	0.000255364	0.0720125	Up-regulated	None	None	None
Mzt2	2.38224	1.19112	0.000349681	0.0774793	Up-regulated	mitotic spindle organizing protein 2	GO:0008150 biological_process
Gm12017	2.3103	1.15515	0.000206011	0.0703493	Up-regulated	glyceraldehyde-3-phosphate dehydrogenase pseudogene
Car1	2.28175	1.14087	0.000207546	0.0703493	Up-regulated	carbonic anhydrase 1
Alg3	2.27859	1.13929	0.00117828	0.101423	Up-regulated	ALG3 alpha-1,3- mannosyltransferase	GO:0006488 dolichol-linked oligosaccharide biosynthetic process;GO:0018279 protein N-linked glycosylation via asparagine;GO:0006487 protein N-linked glycosylation
Olfr652	2.18593	1.09297	0.000493693	0.0936311	Up-regulated	olfactory receptor family 52 subfamily H member 7	GO:0007608 sensory perception of smell;GO:0007606 sensory perception of chemical stimulus;GO:0007600 sensory perception
Sfta2	2.15536	1.07768	0.0018759	0.103911	Up-regulated	surfactant associated 2	GO:0008150 biological_process
Gm44408	2.14547	1.2169	0.00229025	0.112768	Up-regulated	None	None	None
Gm24975	2.12685	1.06342	0.00527292	0.154667	Up-regulated	None	None	None
Vmn2r104	2.10089	1.32562	0.0158051	0.234404	Up-regulated	vomeronasal 2, receptor 104
Cdc45	2.09717	1.5976	0.0144977	0.228379	Up-regulated	cell division cycle 45	GO:1902977 mitotic DNA replication preinitiation complex assembly;GO:0071163 DNA replication preinitiation complex assembly;GO:0000727 double-strand break repair via break-induced replication
Zfp768	2.07545	1.03773	0.000307491	0.0751567	Up-regulated	zinc finger protein 768	GO:0006366 transcription by RNA polymerase II;GO:0006351 DNA-templated transcription;GO:0032774 RNA biosynthetic process
Rars	2.04414	2.15062	0.00140716	0.101423	Up-regulated	arginyl-tRNA synthetase 1	GO:0006420 arginyl-tRNA aminoacylation;GO:0006418 tRNA aminoacylation for protein translation;GO:0043039 tRNA aminoacylation
Phldb1	2.00718	1.58951	0.020313	0.245122	Up-regulated	pleckstrin homology like domain, family B, member 1	GO:1904259 regulation of basement membrane assembly involved in embryonic body morphogenesis;GO:1904261 positive regulation of basement membrane assembly involved in embryonic body morphogenesis;GO:0110011 regulation of basement membrane organization
Gm14966	1.97527	0.987637	0.00118518	0.101423	Up-regulated	predicted gene 14966	GO:0008150 biological_process
Gm23631	1.93242	2.08966	0.00694835	0.17243	Up-regulated	None	None	None
Fam162a	1.9216	0.960799	0.00192918	0.104988	Up-regulated	family with sequence similarity 162, member A	GO:0090200 positive regulation of release of cytochrome c from mitochondria;GO:0090199 regulation of release of cytochrome c from mitochondria;GO:0010821 regulation of mitochondrion organization
Psmd3	1.91612	1.14702	0.00130052	0.101423	Up-regulated	proteasome (prosome, macropain) 26S subunit, non-ATPase, 3	GO:0042176 regulation of protein catabolic process;GO:0006511 ubiquitin-dependent protein catabolic process;GO:0019941 modification-dependent protein catabolic process
Ift57	1.9012	1.34777	0.00878921	0.190962	Up-regulated	intraflagellar transport 57	GO:0035720 intraciliary anterograde transport;GO:0010839 negative regulation of keratinocyte proliferation;GO:0043616 keratinocyte proliferation
Gm47993	1.84934	0.924671	0.000632381	0.0980824	Up-regulated	None	None	None
Gm29417	1.83411	0.917056	0.00143401	0.101423	Up-regulated	predicted gene 29417
Efemp2	1.80404	0.902019	0.00051313	0.0936311	Up-regulated	epidermal growth factor-containing fibulin-like extracellular matrix protein 2	GO:1904829 regulation of aortic smooth muscle cell differentiation;GO:1904831 positive regulation of aortic smooth muscle cell differentiation;GO:1905609 positive regulation of smooth muscle cell-matrix adhesion
Gm9573	1.79523	0.897613	0.0229378	0.253952	Up-regulated	mucin 21	GO:0010812 negative regulation of cell-substrate adhesion;GO:0022408 negative regulation of cell-cell adhesion;GO:0010810 regulation of cell-substrate adhesion
Fads3	1.782	3.49141	0.00137296	0.101423	Up-regulated	fatty acid desaturase 3	GO:0006636 unsaturated fatty acid biosynthetic process;GO:0006633 fatty acid biosynthetic process;GO:0033559 unsaturated fatty acid metabolic process
Gm43228	1.77821	0.889107	0.00178856	0.103911	Up-regulated	None	None	None
Dynlt1b	1.7704	1.98334	0.00379116	0.136746	Up-regulated	dynein light chain Tctex-type 1B	GO:0019060 intracellular transport of viral protein in host cell;GO:0030581 symbiont intracellular protein transport in host;GO:0046719 regulation by virus of viral protein levels in host cell
Samd10	1.751	2.68541	0.00494417	0.152311	Up-regulated	sterile alpha motif domain containing 10	GO:0007169 cell surface receptor protein tyrosine kinase signaling pathway;GO:0007167 enzyme-linked receptor protein signaling pathway;GO:0007166 cell surface receptor signaling pathway
Pxn	1.74744	2.24269	0.0208964	0.245122	Up-regulated	paxillin	GO:0060396 growth hormone receptor signaling pathway;GO:0071378 cellular response to growth hormone stimulus;GO:0060416 response to growth hormone
Snx15	1.73669	0.868343	0.000590861	0.0964659	Up-regulated	sorting nexin 15	GO:0015031 protein transport;GO:0045184 establishment of protein localization;GO:0071705 nitrogen compound transport
Snx31	1.73153	1.54538	0.0379388	0.301962	Up-regulated	sorting nexin 31	GO:0032456 endocytic recycling;GO:0098876 vesicle-mediated transport to the plasma membrane;GO:0016197 endosomal transport
Zfp612	1.72574	1.55808	0.00465153	0.151885	Up-regulated	zinc finger protein 612	GO:0006357 regulation of transcription by RNA polymerase II;GO:0006355 regulation of DNA-templated transcription;GO:2001141 regulation of RNA biosynthetic process
Nsmce4a	1.72311	1.02674	0.002177	0.10892	Up-regulated	NSE4 homolog A, SMC5-SMC6 complex component	GO:0006281 DNA repair;GO:0006259 DNA metabolic process;GO:0006974 DNA damage response
Mamdc2	1.70417	0.852083	0.000700063	0.0987089	Up-regulated	MAM domain containing 2
Yif1a	1.70023	0.850114	0.0134654	0.227009	Up-regulated	Yip1 interacting factor homolog A (S. cerevisiae)	GO:0006888 endoplasmic reticulum to Golgi vesicle-mediated transport;GO:0048193 Golgi vesicle transport;GO:0015031 protein transport
5330411O13Rik	1.67083	1.17629	0.00807573	0.187505	Up-regulated	RIKEN cDNA 5330411O13 gene	GO:0008150 biological_process
Cpt1a	1.65377	1.07725	0.00210606	0.108761	Up-regulated	carnitine palmitoyltransferase 1a, liver	GO:0043385 mycotoxin metabolic process;GO:0046222 aflatoxin metabolic process;GO:1901376 organic heteropentacyclic compound metabolic process
Gm37570	1.62352	1.66275	0.00259635	0.120207	Up-regulated	None	None	None
Traj5	1.62213	1.40708	0.0306565	0.281351	Up-regulated	T cell receptor alpha joining 5
Ndufs8	1.60857	1.26794	0.0367197	0.301962	Up-regulated	NADH:ubiquinone oxidoreductase core subunit S8	GO:0006120 mitochondrial electron transport, NADH to ubiquinone;GO:0019646 aerobic electron transport chain;GO:0042776 proton motive force-driven mitochondrial ATP synthesis
Fam135a	1.57523	0.787615	0.000804332	0.101423	Up-regulated	family with sequence similarity 135, member A	GO:0006629 lipid metabolic process;GO:0044238 primary metabolic process;GO:0008152 metabolic process
Tctex1d2	1.56639	2.43612	0.0031749	0.126263	Up-regulated	dynein light chain Tctex-type 2B	GO:1905799 regulation of intraciliary retrograde transport;GO:0035721 intraciliary retrograde transport;GO:0042073 intraciliary transport
Ubald1	1.55209	1.03164	0.0191791	0.242315	Up-regulated	UBA-like domain containing 1	GO:0008150 biological_process
Gm11400	1.55029	0.775146	0.0213011	0.247476	Up-regulated	elongation factor 2 pseudogene
Alcam	1.53574	0.767868	0.00114103	0.101423	Up-regulated	activated leukocyte cell adhesion molecule	GO:0048846 axon extension involved in axon guidance;GO:1902284 neuron projection extension involved in neuron projection guidance;GO:0031290 retinal ganglion cell axon guidance
Gm37841	1.53562	0.803294	0.0472601	0.312508	Up-regulated	None	None	None
Spr-ps1	1.5305	1.05234	0.00095073	0.101423	Up-regulated	sepiapterin reductase pseudogene 1
Nfkbiz	1.52435	4.58521	0.0251837	0.264813	Up-regulated	nuclear factor of kappa light polypeptide gene enhancer in B cells inhibitor, zeta	GO:0032980 keratinocyte activation;GO:1990117 B cell receptor apoptotic signaling pathway;GO:0072718 response to cisplatin
Gm13647	1.50397	0.751985	0.0189069	0.241355	Up-regulated	None	None	None
Gm44604	1.5033	1.62592	0.00720709	0.176035	Up-regulated	None	None	None
Gm8797	1.50208	0.751042	0.000952821	0.101423	Up-regulated	ubiquitin B pseudogene	GO:0008150 biological_process
1700007L15Rik	1.50137	0.750685	0.00128275	0.101423	Up-regulated	RIKEN cDNA 1700007L15 gene
Gm9733	1.49813	2.52252	0.00846953	0.190962	Up-regulated	signal regulatory protein delta
Gm5327	1.48502	0.742511	0.0013312	0.101423	Up-regulated	glyceraldehyde-3-phosphate dehydrogenase pseudogene
Gm29230	1.47721	0.738607	0.028922	0.274975	Up-regulated	predicted gene 29230
Steap1	1.47522	0.737612	0.00153672	0.101423	Up-regulated	six transmembrane epithelial antigen of the prostate 1
Slc25a1	1.46875	1.01188	0.0192681	0.242315	Up-regulated	solute carrier family 25 (mitochondrial carrier, citrate transporter), member 1	GO:0006843 mitochondrial citrate transmembrane transport;GO:1990546 mitochondrial tricarboxylic acid transmembrane transport;GO:0035674 tricarboxylic acid transmembrane transport
Dynlt1f	1.45402	1.75956	0.00570127	0.160447	Up-regulated	dynein light chain Tctex-type 1F	GO:0019060 intracellular transport of viral protein in host cell;GO:0030581 symbiont intracellular protein transport in host;GO:0046719 regulation by virus of viral protein levels in host cell
Gm23741	1.45293	0.726467	0.00142779	0.101423	Up-regulated	predicted gene, 23741
Mkx	1.45012	0.72506	0.00293172	0.122536	Up-regulated	mohawk homeobox	GO:0002932 tendon sheath development;GO:0036077 intratendonous ossification;GO:0035990 tendon cell differentiation
Ccz1	1.44724	0.723618	0.00105284	0.101423	Up-regulated	CCZ1 vacuolar protein trafficking and biogenesis associated	GO:0016192 vesicle-mediated transport;GO:0006810 transport;GO:0051234 establishment of localization
Speer4e	1.44616	0.941402	0.0202997	0.245122	Up-regulated	spermatogenesis associated glutamate (E)-rich protein 4E1	GO:0008150 biological_process
Efcab1	1.42768	0.71384	0.00488584	0.152311	Up-regulated	calaxin	GO:0036158 outer dynein arm assembly;GO:1901317 regulation of flagellated sperm motility;GO:0060295 regulation of cilium movement involved in cell motility
Gm10179	1.40362	0.774699	0.0253371	0.265526	Up-regulated	ring finger protein 141 pseudogene
Slc25a17	1.39581	2.08009	0.0274069	0.272606	Up-regulated	solute carrier family 25 (mitochondrial carrier, peroxisomal membrane protein), member 17	GO:0015883 FAD transport;GO:0035350 FAD transmembrane transport;GO:0080121 AMP transport
Gm15772	1.36795	0.683975	0.00296268	0.122536	Up-regulated	ribosomal protein L26 pseudogene
Gm6308	1.36386	0.681928	0.00930373	0.197672	Up-regulated	ATPase, H+ transporting, lysosomal V1 subunit G1 pseudogene
4930479H17Rik	1.35624	0.67812	0.00393491	0.138706	Up-regulated	RIKEN cDNA 4930479H17 gene	GO:0008150 biological_process
Mir100hg	1.3434	0.804158	0.0246387	0.264813	Up-regulated	Mir100 Mirlet7a-2 Mir125b-1 cluster host gene	GO:0008150 biological_process
Gm16490	1.3309	2.48878	0.0403731	0.302737	Up-regulated	40S ribosomal protein S25 pseudogene
E330017A01Rik	1.32783	3.40693	0.00352672	0.131806	Up-regulated	ferritin domain containing 2
Gm50387	1.32608	1.42915	0.00348182	0.131735	Up-regulated	None	None	None
Gm47966	1.32325	1.0491	0.0280637	0.274617	Up-regulated	None	None	None
Sec14l4	1.32069	0.660346	0.0301487	0.280845	Up-regulated	SEC14-like lipid binding 4
Cyp26c1	1.32066	0.66033	0.001444	0.101423	Up-regulated	cytochrome P450, family 26, subfamily c, polypeptide 1	GO:0016103 diterpenoid catabolic process;GO:0034653 retinoic acid catabolic process;GO:0016115 terpenoid catabolic process
Gm45683	1.32033	1.32927	0.032811	0.287714	Up-regulated	None	None	None
Pros1	1.31398	0.65699	0.00363264	0.13257	Up-regulated	protein S (alpha)	GO:0042730 fibrinolysis;GO:0030195 negative regulation of blood coagulation;GO:1900047 negative regulation of hemostasis
Nlgn2	1.31388	0.656938	0.00152111	0.101423	Up-regulated	neuroligin 2	GO:0007630 jump response;GO:1904032 regulation of t-SNARE clustering;GO:1904034 positive regulation of t-SNARE clustering
Gm42067	1.30966	0.752521	0.00337641	0.13092	Up-regulated	predicted gene, 42067
Gm49611	1.30312	1.09475	0.00475993	0.152311	Up-regulated	None	None	None
Obsl1	1.29525	0.647624	0.0271876	0.272051	Up-regulated	obscurin-like 1	GO:0034067 protein localization to Golgi apparatus;GO:0050775 positive regulation of dendrite morphogenesis;GO:0010770 positive regulation of cell morphogenesis
Uxs1	1.28506	1.01007	0.00996061	0.200635	Up-regulated	UDP-glucuronate decarboxylase 1	GO:0033319 UDP-D-xylose metabolic process;GO:0033320 UDP-D-xylose biosynthetic process;GO:0042732 D-xylose metabolic process
1700003F12Rik	1.28293	0.641467	0.00173727	0.103911	Up-regulated	RIKEN cDNA 1700003F12 gene	GO:0008150 biological_process
Vmn1r91	1.26325	3.09205	0.0100809	0.201208	Up-regulated	vomeronasal 1 receptor 91	GO:0008150 biological_process
Olfr1016	1.26163	0.630815	0.0289165	0.274975	Up-regulated	olfactory receptor family 9 subfamily G member 20	GO:0007608 sensory perception of smell;GO:0007606 sensory perception of chemical stimulus;GO:0007600 sensory perception
Smu1	1.26004	0.924243	0.00205311	0.107945	Up-regulated	smu-1 suppressor of mec-8 and unc-52 homolog (C. elegans)	GO:0000381 regulation of alternative mRNA splicing, via spliceosome;GO:0048024 regulation of mRNA splicing, via spliceosome;GO:0050684 regulation of mRNA processing
Gm17835	1.2473	2.30701	0.00434891	0.149893	Up-regulated	hemopexin pseudogene
Gm10343	1.24558	0.62279	0.00613186	0.163057	Up-regulated	60S ribosomal protein L30-like
Gm26885	1.24547	1.61259	0.00205026	0.107945	Up-regulated	predicted gene, 26885
Vasn	1.24479	0.622397	0.00314934	0.126263	Up-regulated	vasorin	GO:0071461 cellular response to redox state;GO:0051775 response to redox state;GO:0010719 negative regulation of epithelial to mesenchymal transition
Cfl1	1.226	5.77698	0.00794879	0.186797	Up-regulated	cofilin 1, non-muscle	GO:0010771 negative regulation of cell morphogenesis;GO:0051510 regulation of unidimensional cell growth;GO:0051511 negative regulation of unidimensional cell growth
Slc25a37	1.22146	1.32539	0.00348236	0.131735	Up-regulated	solute carrier family 25, member 37	GO:0048250 iron import into the mitochondrion;GO:0046985 positive regulation of hemoglobin biosynthetic process;GO:0046984 regulation of hemoglobin biosynthetic process
Aip	1.20666	2.12116	0.00782055	0.18661	Up-regulated	aryl-hydrocarbon receptor-interacting protein	GO:0022417 protein maturation by protein folding;GO:0010738 regulation of protein kinase A signaling;GO:0006626 protein targeting to mitochondrion
Olfr1336	1.19392	1.83961	0.00704774	0.173509	Up-regulated	olfactory receptor family 6 subfamily Z member 3	GO:0007608 sensory perception of smell;GO:0007606 sensory perception of chemical stimulus;GO:0007600 sensory perception
Zfp442	1.19232	1.50525	0.0269113	0.270158	Up-regulated	zinc finger protein 442	GO:0006357 regulation of transcription by RNA polymerase II;GO:0006355 regulation of DNA-templated transcription;GO:2001141 regulation of RNA biosynthetic process
Card10	1.19168	0.771252	0.00536728	0.155601	Up-regulated	caspase recruitment domain family, member 10	GO:0007250 activation of NF-kappaB-inducing kinase activity;GO:0090051 negative regulation of cell migration involved in sprouting angiogenesis;GO:0038061 non-canonical NF-kappaB signal transduction
Runx1	1.18944	0.594722	0.0388021	0.301962	Up-regulated	runt related transcription factor 1	GO:0071336 regulation of hair follicle cell proliferation;GO:2000196 positive regulation of female gonad development;GO:2000872 positive regulation of progesterone secretion
Gm15961	1.18774	0.593868	0.00639261	0.165249	Up-regulated	None	None	None
Gm9843	1.18726	1.45318	0.00252713	0.118775	Up-regulated	predicted gene 9843
Ppp1cc	1.18455	0.592274	0.00356932	0.13181	Up-regulated	protein phosphatase 1 catalytic subunit gamma	GO:0043153 entrainment of circadian clock by photoperiod;GO:0009648 photoperiodism;GO:0009649 entrainment of circadian clock
Gm11617	1.17665	2.60897	0.0378523	0.301962	Up-regulated	None	None	None
Gm49280	1.17585	0.836168	0.0205701	0.245122	Up-regulated	None	None	None
Vipr1	1.16788	1.73466	0.047164	0.312508	Up-regulated	vasoactive intestinal peptide receptor 1	GO:0007187 G protein-coupled receptor signaling pathway, coupled to cyclic nucleotide second messenger;GO:0007189 adenylate cyclase-activating G protein-coupled receptor signaling pathway;GO:0007188 adenylate cyclase-modulating G protein-coupled receptor signaling pathway
Obox4-ps7	1.16663	0.784518	0.0264782	0.268569	Up-regulated	oocyte specific homeobox 4, pseudogene 7
Dynlt1a	1.1656	2.5804	0.0386177	0.301962	Up-regulated	dynein light chain Tctex-type 1A	GO:0019060 intracellular transport of viral protein in host cell;GO:0030581 symbiont intracellular protein transport in host;GO:0046719 regulation by virus of viral protein levels in host cell
Gga3	1.15889	0.579445	0.00389156	0.138706	Up-regulated	golgi associated, gamma adaptin ear containing, ARF binding protein 3	GO:1902430 negative regulation of amyloid-beta formation;GO:1902992 negative regulation of amyloid precursor protein catabolic process;GO:0034249 negative regulation of amide metabolic process
Gm36752	1.15591	2.24754	0.00886478	0.190962	Up-regulated	predicted gene, 36752
Gm34510	1.1522	0.586474	0.00614922	0.163057	Up-regulated	predicted gene, 34510
Gm19140	1.15136	0.911407	0.0279493	0.274617	Up-regulated	ubiquitin-conjugating enzyme E2E 1, UBC4/5 homolog pseudogene
Ctxn1	1.14777	1.8295	0.00451663	0.150722	Up-regulated	cortexin 1	GO:0008150 biological_process
Eef1d	1.145	0.74015	0.0058439	0.160447	Up-regulated	eukaryotic translation elongation factor 1 delta	GO:0034605 cellular response to heat;GO:0071479 cellular response to ionizing radiation;GO:0006414 translational elongation
Gsdma2	1.13999	0.867715	0.0355888	0.29883	Up-regulated	gasdermin A2	GO:0070269 pyroptotic inflammatory response;GO:0042742 defense response to bacterium;GO:0006954 inflammatory response
Hmgxb3	1.13871	1.69275	0.00827893	0.188833	Up-regulated	HMG box domain containing 3	GO:0008150 biological_process
Flt4	1.13586	0.968388	0.0178076	0.239159	Up-regulated	FMS-like tyrosine kinase 4	GO:0090037 positive regulation of protein kinase C signaling;GO:0060312 regulation of blood vessel remodeling;GO:0090036 regulation of protein kinase C signaling	yes
Anxa4	1.12344	0.561719	0.00284802	0.122536	Up-regulated	annexin A4	GO:0032717 negative regulation of interleukin-8 production;GO:0032088 negative regulation of NF-kappaB transcription factor activity;GO:0032677 regulation of interleukin-8 production
1700028E10Rik	1.11373	2.28736	0.00813343	0.187505	Up-regulated	RIKEN cDNA 1700028E10 gene	GO:0008150 biological_process
Gpr162	1.10398	1.09433	0.0124912	0.222687	Up-regulated	G protein-coupled receptor 162	GO:0007186 G protein-coupled receptor signaling pathway;GO:0007165 signal transduction;GO:0023052 signaling
Taf11	1.10186	0.550931	0.0370259	0.301962	Up-regulated	TATA-box binding protein associated factor 11	GO:0043923 positive regulation by host of viral transcription;GO:0042789 mRNA transcription by RNA polymerase II;GO:0051123 RNA polymerase II preinitiation complex assembly
Zfp358	1.10075	0.550373	0.00288849	0.122536	Up-regulated	zinc finger protein 358	GO:0006357 regulation of transcription by RNA polymerase II;GO:0006355 regulation of DNA-templated transcription;GO:2001141 regulation of RNA biosynthetic process
Dynlt1c	1.10065	1.18656	0.00655756	0.168112	Up-regulated	dynein light chain Tctex-type 1C	GO:0019060 intracellular transport of viral protein in host cell;GO:0030581 symbiont intracellular protein transport in host;GO:0046719 regulation by virus of viral protein levels in host cell
Gm45965	1.09865	0.549327	0.0322313	0.287674	Up-regulated	predicted gene, 45965
Wnt8b	1.09827	0.549137	0.00619082	0.163057	Up-regulated	wingless-type MMTV integration site family, member 8B	GO:0060070 canonical Wnt signaling pathway;GO:0045165 cell fate commitment;GO:0016055 Wnt signaling pathway
Kifc1	1.09216	1.47858	0.0150171	0.232915	Up-regulated	kinesin family member C1	GO:0072382 minus-end-directed vesicle transport along microtubule;GO:0072385 minus-end-directed organelle transport along microtubule;GO:0010826 negative regulation of centrosome duplication
Nfe2l3	1.09169	0.851634	0.0086729	0.190962	Up-regulated	nuclear factor, erythroid derived 2, like 3	GO:0000122 negative regulation of transcription by RNA polymerase II;GO:0045892 negative regulation of DNA-templated transcription;GO:1902679 negative regulation of RNA biosynthetic process
Me2	1.08982	2.37285	0.00450328	0.150722	Up-regulated	malic enzyme 2, NAD(+)-dependent, mitochondrial	GO:0006108 malate metabolic process;GO:1902031 regulation of NADP metabolic process;GO:0006090 pyruvate metabolic process
4930444A19Rik	1.08888	0.80099	0.0144059	0.228379	Up-regulated	RIKEN cDNA 4930444A19 gene	GO:0008150 biological_process
Gm8046	1.08259	1.02431	0.00632041	0.164756	Up-regulated	predicted gene 8046
C920006O11Rik	1.08108	5.42848	0.0052852	0.154667	Up-regulated	RIKEN cDNA C920006O11 gene	GO:0008150 biological_process
Gm10647	1.07268	4.77156	0.00509866	0.154667	Up-regulated	predicted gene 10647	GO:0008150 biological_process
Gm43912	1.07177	0.535887	0.0387839	0.301962	Up-regulated	None	None	None
Fetub	1.0639	3.1714	0.00667295	0.169668	Up-regulated	fetuin beta	GO:0007339 binding of sperm to zona pellucida;GO:0035036 sperm-egg recognition;GO:0009988 cell-cell recognition
Mthfd2	1.04121	6.2558	0.0103171	0.201208	Up-regulated	methylenetetrahydrofolate dehydrogenase (NAD+ dependent), methenyltetrahydrofolate cyclohydrolase	GO:0035999 tetrahydrofolate interconversion;GO:0046653 tetrahydrofolate metabolic process;GO:0006730 one-carbon metabolic process
Taf6l	1.04065	4.27849	0.0131668	0.225654	Up-regulated	TATA-box binding protein associated factor 6 like	GO:1904672 regulation of somatic stem cell population maintenance;GO:0051123 RNA polymerase II preinitiation complex assembly;GO:0070897 transcription preinitiation complex assembly
Gm16465	1.02926	2.37131	0.0155288	0.233837	Up-regulated	cytidine 5'-triphosphate synthase pseudogene
Gm23935	1.02922	4.02112	0.0164592	0.235338	Up-regulated	None	None	None
Gm50218	1.02016	0.650109	0.0309368	0.282314	Up-regulated	None	None	None
Olfr675	1.0171	0.831244	0.0195108	0.242733	Up-regulated	olfactory receptor family 52 subfamily E member 8B	GO:0007608 sensory perception of smell;GO:0007606 sensory perception of chemical stimulus;GO:0007600 sensory perception
Cep135	1.01564	0.845374	0.030315	0.280864	Up-regulated	centrosomal protein 135	GO:0010457 centriole-centriole cohesion;GO:1902857 positive regulation of non-motile cilium assembly;GO:1902855 regulation of non-motile cilium assembly
Ppp2r5d	1.01458	2.73216	0.0363704	0.301436	Up-regulated	protein phosphatase 2, regulatory subunit B', delta	GO:0051388 positive regulation of neurotrophin TRK receptor signaling pathway;GO:0051177 meiotic sister chromatid cohesion;GO:0051386 regulation of neurotrophin TRK receptor signaling pathway
Smim11	1.01397	5.63046	0.0106061	0.201969	Up-regulated	small integral membrane protein 11	GO:0008150 biological_process
Arl8a	1.01316	2.83894	0.0193727	0.242315	Up-regulated	ADP-ribosylation factor-like 8A	GO:0008089 anterograde axonal transport;GO:0098930 axonal transport;GO:0008088 axo-dendritic transport
Prss39	1.00862	2.32868	0.0049592	0.152311	Up-regulated	serine protease 39	GO:0006508 proteolysis;GO:0019538 protein metabolic process;GO:0043170 macromolecule metabolic process
Urb1	1.0046	2.38327	0.00595357	0.162	Up-regulated	URB1 ribosome biogenesis 1 homolog (S. cerevisiae)	GO:0000463 maturation of LSU-rRNA from tricistronic rRNA transcript (SSU-rRNA, 5.8S rRNA, LSU-rRNA);GO:0000466 maturation of 5.8S rRNA from tricistronic rRNA transcript (SSU-rRNA, 5.8S rRNA, LSU-rRNA);GO:0000470 maturation of LSU-rRNA
App	1.00311	0.667197	0.0180727	0.239343	Up-regulated	amyloid beta precursor protein	GO:0045752 positive regulation of Toll signaling pathway;GO:1905945 regulation of response to calcium ion;GO:1905607 negative regulation of presynapse assembly
Gm16026	1.00215	0.845288	0.0395355	0.301962	Up-regulated	Sp110 nuclear body protein, pseudogene 1
Col4a2	0.999556	1.12515	0.0128931	0.224688	Up-regulated	collagen, type IV, alpha 2	GO:0035987 endodermal cell differentiation;GO:0001706 endoderm formation;GO:0038063 collagen-activated tyrosine kinase receptor signaling pathway
Tab2	0.990179	1.31706	0.0303319	0.280864	Up-regulated	TGF-beta activated kinase 1/MAP3K7 binding protein 2	GO:0038061 non-canonical NF-kappaB signal transduction;GO:0043123 positive regulation of canonical NF-kappaB signal transduction;GO:0043122 regulation of canonical NF-kappaB signal transduction
Gm47094	0.981044	0.827817	0.0102174	0.201208	Up-regulated	None	None	None
Zfp865	0.980673	2.87293	0.00682834	0.172143	Up-regulated	zinc finger protein 865	GO:0006357 regulation of transcription by RNA polymerase II;GO:0006355 regulation of DNA-templated transcription;GO:2001141 regulation of RNA biosynthetic process
Gm13593	0.973095	1.61574	0.0461401	0.312508	Up-regulated	predicted gene 13593
Nt5c2	0.953801	2.40489	0.0291105	0.275307	Up-regulated	5'-nucleotidase, cytosolic II	GO:0006202 GMP catabolic process to guanine;GO:0050689 negative regulation of defense response to virus by host;GO:0006204 IMP catabolic process
Ubash3b	0.948356	0.609834	0.0134033	0.227009	Up-regulated	ubiquitin associated and SH3 domain containing, B	GO:0090331 negative regulation of platelet aggregation;GO:0010544 negative regulation of platelet activation;GO:0034111 negative regulation of homotypic cell-cell adhesion
Mrpl49	0.946964	1.75579	0.032337	0.287674	Up-regulated	mitochondrial ribosomal protein L49	GO:0032543 mitochondrial translation;GO:0140053 mitochondrial gene expression;GO:0006412 translation
Ryr1	0.940269	1.51341	0.0141366	0.228379	Up-regulated	ryanodine receptor 1, skeletal muscle	GO:0014808 release of sequestered calcium ion into cytosol by sarcoplasmic reticulum;GO:1903514 release of sequestered calcium ion into cytosol by endoplasmic reticulum;GO:0071313 cellular response to caffeine
Gstp1	0.938032	5.26046	0.00763308	0.183752	Up-regulated	glutathione S-transferase, pi 1	GO:2000428 regulation of neutrophil aggregation;GO:2000429 negative regulation of neutrophil aggregation;GO:0071460 cellular response to cell-matrix adhesion
Bicral	0.937616	1.5833	0.032422	0.287674	Up-regulated	BRD4 interacting chromatin remodeling complex associated protein like	GO:1902459 positive regulation of stem cell population maintenance;GO:2000036 regulation of stem cell population maintenance;GO:0045596 negative regulation of cell differentiation
Rn7sk	0.936579	3.27262	0.0350875	0.296816	Up-regulated	RNA, 7SK, nuclear	GO:0008150 biological_process
Cyp4f18	0.919972	2.48969	0.0153878	0.233837	Up-regulated	cytochrome P450, family 4, subfamily f, polypeptide 18	GO:0036101 leukotriene B4 catabolic process;GO:0036102 leukotriene B4 metabolic process;GO:0036100 leukotriene catabolic process
Pycr1	0.913473	1.48071	0.010255	0.201208	Up-regulated	pyrroline-5-carboxylate reductase 1	GO:0006561 proline biosynthetic process;GO:0055129 L-proline biosynthetic process;GO:0006560 proline metabolic process
Fam71f1	0.910818	1.79521	0.0495215	0.318996	Up-regulated	golgi associated RAB2 interactor 1B	GO:0007340 acrosome reaction;GO:0001675 acrosome assembly;GO:0033363 secretory granule organization
Cnot3	0.908352	2.04703	0.00951747	0.198623	Up-regulated	CCR4-NOT transcription complex, subunit 3	GO:0000289 nuclear-transcribed mRNA poly(A) tail shortening;GO:0033147 negative regulation of intracellular estrogen receptor signaling pathway;GO:0001829 trophectodermal cell differentiation
Banf1	0.88021	5.79754	0.0126604	0.223215	Up-regulated	BAF nuclear assembly factor 1	GO:0075713 establishment of integrated proviral latency;GO:0019043 establishment of viral latency;GO:0010836 negative regulation of protein ADP-ribosylation
Mob4	0.878238	4.53535	0.0102286	0.201208	Up-regulated	MOB family member 4, phocein	GO:0035331 negative regulation of hippo signaling;GO:0035330 regulation of hippo signaling;GO:1902532 negative regulation of intracellular signal transduction
Kansl1l	0.876198	2.61284	0.00688128	0.172143	Up-regulated	KAT8 regulatory NSL complex subunit 1-like	GO:0008150 biological_process
Pigg	0.866517	2.69033	0.0289312	0.274975	Up-regulated	phosphatidylinositol glycan anchor biosynthesis, class G	GO:0006505 GPI anchor metabolic process;GO:0006506 GPI anchor biosynthetic process;GO:0180046 GPI anchored protein biosynthesis
Cfap69	0.865831	0.639014	0.0274188	0.272606	Up-regulated	cilia and flagella associated protein 69	GO:1990834 response to odorant;GO:1905516 positive regulation of fertilization;GO:0042048 olfactory behavior
Ddx23	0.858841	5.21483	0.0103782	0.201208	Up-regulated	DEAD box helicase 23	GO:0062176 R-loop processing;GO:0000375 RNA splicing, via transesterification reactions;GO:0000377 RNA splicing, via transesterification reactions with bulged adenosine as nucleophile
Pard3	0.858413	1.04355	0.0187377	0.240546	Up-regulated	par-3 family cell polarity regulator	GO:0003383 apical constriction;GO:0051660 establishment of centrosome localization;GO:0010801 negative regulation of peptidyl-threonine phosphorylation
1300002E11Rik	0.855617	3.04034	0.0484954	0.315373	Up-regulated	RIKEN cDNA 1300002E11 gene	GO:0008150 biological_process
Igkv8-28	0.855018	2.22918	0.0224095	0.253952	Up-regulated	immunoglobulin kappa variable 8-28	GO:0006955 immune response;GO:0002376 immune system process;GO:0050896 response to stimulus
Gstp2	0.854204	4.60552	0.0249707	0.264813	Up-regulated	glutathione S-transferase, pi 2	GO:0071672 negative regulation of smooth muscle cell chemotaxis;GO:1901685 glutathione derivative metabolic process;GO:1901687 glutathione derivative biosynthetic process
Gm9972	0.850576	0.604034	0.014548	0.228379	Up-regulated	predicted gene 9972	GO:0008150 biological_process
Nudt16l1	0.844976	1.74599	0.0162369	0.235338	Up-regulated	nudix hydrolase 16 like 1	GO:2001033 negative regulation of double-strand break repair via nonhomologous end joining;GO:2001032 regulation of double-strand break repair via nonhomologous end joining;GO:2000780 negative regulation of double-strand break repair
Snrpd1	0.841534	7.09596	0.00878834	0.190962	Up-regulated	small nuclear ribonucleoprotein D1	GO:0000387 spliceosomal snRNP assembly;GO:0022618 protein-RNA complex assembly;GO:0071826 protein-RNA complex organization
Wdr12	0.839509	0.677745	0.0099054	0.200635	Up-regulated	WD repeat domain 12	GO:0000463 maturation of LSU-rRNA from tricistronic rRNA transcript (SSU-rRNA, 5.8S rRNA, LSU-rRNA);GO:0000466 maturation of 5.8S rRNA from tricistronic rRNA transcript (SSU-rRNA, 5.8S rRNA, LSU-rRNA);GO:0000470 maturation of LSU-rRNA
Plaat5	0.833739	4.48413	0.0448674	0.312508	Up-regulated	phospholipase A and acyltransferase 5	GO:0070292 N-acylphosphatidylethanolamine metabolic process;GO:0046337 phosphatidylethanolamine metabolic process;GO:0006650 glycerophospholipid metabolic process
Ehd1	0.817411	1.11859	0.014349	0.228379	Up-regulated	EH-domain containing 1	GO:0010886 positive regulation of cholesterol storage;GO:2001137 positive regulation of endocytic recycling;GO:0034383 low-density lipoprotein particle clearance
Gm10709	0.815389	2.37332	0.010484	0.201969	Up-regulated	ribosomal protein L29 pseudogene
Pcnx3	0.814032	0.959268	0.0138958	0.228379	Up-regulated	pecanex homolog 3	GO:0008150 biological_process
Mb21d2	0.813218	4.02181	0.0397458	0.301962	Up-regulated	Mab-21 domain containing 2
Tasp1	0.812859	0.651284	0.0412916	0.305042	Up-regulated	taspase, threonine aspartase 1	GO:0051604 protein maturation;GO:0006508 proteolysis;GO:0045893 positive regulation of DNA-templated transcription
Trank1	0.81013	2.69833	0.0123414	0.221289	Up-regulated	tetratricopeptide repeat and ankyrin repeat containing 1	GO:0008150 biological_process
Rfesd	0.80681	3.00453	0.0199899	0.245122	Up-regulated	Rieske (Fe-S) domain containing	GO:0008150 biological_process
Kcnh3	0.803418	4.7179	0.0284488	0.274916	Up-regulated	potassium voltage-gated channel, subfamily H (eag-related), member 3	GO:0071805 potassium ion transmembrane transport;GO:0006813 potassium ion transport;GO:0042391 regulation of membrane potential
Trappc5	0.802258	1.82977	0.0205179	0.245122	Up-regulated	trafficking protein particle complex 5	GO:0048207 vesicle targeting, rough ER to cis-Golgi;GO:0048208 COPII vesicle coating;GO:0048199 vesicle targeting, to, from or within Golgi
Gm19173	0.795736	2.05972	0.00870668	0.190962	Up-regulated	amiloride binding protein 1 (amine oxidase, copper-containing) pseudogene
Gm20493	0.795097	4.69164	0.0340684	0.294374	Up-regulated	None	None	None
Dpp9	0.79149	1.98382	0.0230018	0.253952	Up-regulated	dipeptidylpeptidase 9	GO:0070269 pyroptotic inflammatory response;GO:0006954 inflammatory response;GO:0043069 negative regulation of programmed cell death
Gm813	0.786592	2.67375	0.0212505	0.247476	Up-regulated	ferritin domain containing 1
A930014E10Rik	0.776552	1.342	0.0131109	0.225654	Up-regulated	RIKEN cDNA A930014E10 gene	GO:0008150 biological_process
Fau	0.776122	4.93553	0.0237324	0.259218	Up-regulated	FAU ubiquitin like and ribosomal protein S30 fusion	GO:0000028 ribosomal small subunit assembly;GO:0042255 ribosome assembly;GO:0002227 innate immune response in mucosa
Tfap4	0.775549	2.13921	0.00869087	0.190962	Up-regulated	transcription factor AP4	GO:0006978 DNA damage response, signal transduction by p53 class mediator resulting in transcription of p21 class mediator;GO:0042772 DNA damage response, signal transduction resulting in transcription;GO:0043922 negative regulation by host of viral transcription
Sspo	0.775167	0.668466	0.00984184	0.200635	Up-regulated	SCO-spondin	GO:0007155 cell adhesion;GO:0009987 cellular process;GO:0008150 biological_process
Fignl2	0.774175	1.3273	0.0145085	0.228379	Up-regulated	fidgetin-like 2	GO:0051013 microtubule severing;GO:0030336 negative regulation of cell migration;GO:2000146 negative regulation of cell motility
Tns4	0.771774	2.39896	0.0488086	0.316746	Up-regulated	tensin 4	GO:0008104 protein localization;GO:0070727 cellular macromolecule localization;GO:0033036 macromolecule localization
Gm32123	0.770211	2.64536	0.0472523	0.312508	Up-regulated	predicted gene, 32123
Mirt1	0.768622	4.47793	0.0107231	0.201969	Up-regulated	myocardial infarction associated transcript 1	GO:0009611 response to wounding;GO:0006950 response to stress;GO:0050896 response to stimulus
Gm10482	0.762107	3.71494	0.0203753	0.245122	Up-regulated	predicted gene 10482	GO:0008150 biological_process
Riok1	0.761834	2.98819	0.0121	0.218222	Up-regulated	RIO kinase 1	GO:2000234 positive regulation of rRNA processing;GO:2000232 regulation of rRNA processing;GO:0030490 maturation of SSU-rRNA	yes
Spata9	0.761042	2.60007	0.0351165	0.296816	Up-regulated	spermatogenesis associated 9	GO:0007283 spermatogenesis;GO:0048232 male gamete generation;GO:0007276 gamete generation
Gm45779	0.758299	2.28957	0.0111402	0.206928	Up-regulated	None	None	None
Rasgrp4	0.755711	2.66505	0.0257859	0.267259	Up-regulated	RAS guanyl releasing protein 4	GO:0140367 antibacterial innate immune response;GO:0002717 positive regulation of natural killer cell mediated immunity;GO:0007265 Ras protein signal transduction
D430040D24Rik	0.751084	3.61334	0.0228583	0.253952	Up-regulated	RIKEN cDNA D430040D24 gene	GO:0008150 biological_process
Tmem134	0.743605	4.6804	0.0136471	0.227598	Up-regulated	transmembrane protein 134	GO:0008150 biological_process
Rpl39l	0.741152	3.68351	0.020698	0.245122	Up-regulated	ribosomal protein L39-like	GO:0002181 cytoplasmic translation;GO:0006412 translation;GO:0007283 spermatogenesis
D7Ertd443e	0.734406	1.58213	0.0499862	0.319706	Up-regulated	DNA segment, Chr 7, ERATO Doi 443, expressed	GO:0046599 regulation of centriole replication;GO:0007095 mitotic G2 DNA damage checkpoint signaling;GO:0010824 regulation of centrosome duplication
Ccdc136	0.730434	2.18703	0.012679	0.223215	Up-regulated	coiled-coil domain containing 136	GO:0001675 acrosome assembly;GO:0033363 secretory granule organization;GO:0010927 cellular component assembly involved in morphogenesis
Cep250	0.723698	3.55492	0.0171169	0.236603	Up-regulated	centrosomal protein 250	GO:0030997 regulation of centriole-centriole cohesion;GO:1904781 positive regulation of protein localization to centrosome;GO:0010457 centriole-centriole cohesion
Tmem205	0.719966	0.879111	0.0191239	0.242315	Up-regulated	transmembrane protein 205	GO:0008150 biological_process
Tex13b	0.71944	1.7359	0.0427319	0.309706	Up-regulated	testis expressed 13B	GO:0008150 biological_process
4931413I07Rik	0.71566	3.91183	0.0178097	0.239159	Up-regulated	RIKEN cDNA 4931413I07 gene	GO:0008150 biological_process
Ccnt1	0.710586	2.71546	0.0142387	0.228379	Up-regulated	cyclin T1	GO:0043923 positive regulation by host of viral transcription;GO:0032968 positive regulation of transcription elongation by RNA polymerase II;GO:0032786 positive regulation of DNA-templated transcription, elongation
Vwce	0.708221	3.06703	0.044876	0.312508	Up-regulated	von Willebrand factor C and EGF domains	GO:0098586 cellular response to virus;GO:0009615 response to virus;GO:0051707 response to other organism
Dpp3	0.702534	0.905788	0.0323548	0.287674	Up-regulated	dipeptidylpeptidase 3	GO:0030163 protein catabolic process;GO:0009057 macromolecule catabolic process;GO:0006508 proteolysis
Cecr2	0.70194	4.01181	0.0219049	0.251663	Up-regulated	CECR2, histone acetyl-lysine reader	GO:0001842 neural fold formation;GO:0060571 morphogenesis of an epithelial fold;GO:0097194 execution phase of apoptosis
Gm38218	0.701603	1.13371	0.0443816	0.312508	Up-regulated	None	None	None
Ext2	0.700733	6.59102	0.0250016	0.264813	Up-regulated	exostosin glycosyltransferase 2	GO:0015014 heparan sulfate proteoglycan biosynthetic process, polysaccharide chain biosynthetic process;GO:0030210 heparin biosynthetic process;GO:0030202 heparin metabolic process
Rbm14	0.695208	4.23225	0.0184243	0.240546	Up-regulated	RNA binding motif protein 14	GO:1902145 regulation of response to cell cycle checkpoint signaling;GO:1902151 regulation of response to DNA integrity checkpoint signaling;GO:0046600 negative regulation of centriole replication
Nfe2l1	0.689666	1.14571	0.0202487	0.245122	Up-regulated	nuclear factor, erythroid derived 2,-like 1	GO:1903353 regulation of nucleus organization;GO:0000087 mitotic M phase;GO:0000089 mitotic metaphase
Efr3b	0.688605	2.42344	0.0145774	0.228379	Up-regulated	EFR3 homolog B	GO:0046854 phosphatidylinositol phosphate biosynthetic process;GO:0035176 social behavior;GO:0051703 biological process involved in intraspecies interaction between organisms
Tafa4	0.686493	1.81335	0.0389784	0.301962	Up-regulated	TAFA chemokine like family member 4	GO:0048246 macrophage chemotaxis;GO:0042554 superoxide anion generation;GO:0051930 regulation of sensory perception of pain
Dop1b	0.683101	2.52038	0.0168465	0.236603	Up-regulated	DOP1 leucine zipper like protein B	GO:0006895 Golgi to endosome transport;GO:0009880 embryonic pattern specification;GO:0006892 post-Golgi vesicle-mediated transport
Drap1	0.682484	4.06099	0.0441797	0.312508	Up-regulated	DR1 associated protein 1	GO:0006366 transcription by RNA polymerase II;GO:0006351 DNA-templated transcription;GO:0000122 negative regulation of transcription by RNA polymerase II
Rnf10	0.68125	3.76839	0.0174698	0.238728	Up-regulated	ring finger protein 10	GO:1990116 ribosome-associated ubiquitin-dependent protein catabolic process;GO:0010626 negative regulation of Schwann cell proliferation;GO:0010624 regulation of Schwann cell proliferation
D16Ertd519e	0.676558	4.39538	0.0388815	0.301962	Up-regulated	DNA segment, Chr 16, ERATO Doi 519, expressed	GO:0008150 biological_process
Tacr3	0.674674	4.08778	0.0251821	0.264813	Up-regulated	tachykinin receptor 3	GO:0007217 tachykinin receptor signaling pathway;GO:0070474 positive regulation of uterine smooth muscle contraction;GO:0070472 regulation of uterine smooth muscle contraction
Nol11	0.674293	1.11399	0.0459085	0.312508	Up-regulated	nucleolar protein 11	GO:1901838 positive regulation of transcription of nucleolar large rRNA by RNA polymerase I;GO:1901836 regulation of transcription of nucleolar large rRNA by RNA polymerase I;GO:0045943 positive regulation of transcription by RNA polymerase I
Col7a1	0.666757	2.23126	0.0144895	0.228379	Up-regulated	collagen, type VII, alpha 1	GO:0030198 extracellular matrix organization;GO:0045229 external encapsulating structure organization;GO:0043062 extracellular structure organization
Syvn1	0.66545	4.37383	0.0207236	0.245122	Up-regulated	synovial apoptosis inhibitor 1, synoviolin	GO:1902236 negative regulation of endoplasmic reticulum stress-induced intrinsic apoptotic signaling pathway;GO:0030970 retrograde protein transport, ER to cytosol;GO:1903513 endoplasmic reticulum to cytosol transport
Psrc1	0.664055	5.95966	0.0235365	0.257986	Up-regulated	proline/serine-rich coiled-coil 1	GO:0045737 positive regulation of cyclin-dependent protein serine/threonine kinase activity;GO:1904031 positive regulation of cyclin-dependent protein kinase activity;GO:0031116 positive regulation of microtubule polymerization
Tcf23	0.663489	5.17462	0.0241818	0.26228	Up-regulated	transcription factor 23	GO:0046697 decidualization;GO:0001893 maternal placenta development;GO:0060135 maternal process involved in female pregnancy
Pan2	0.662906	2.95986	0.0174227	0.238728	Up-regulated	PAN2 poly(A) specific ribonuclease subunit	GO:0010606 positive regulation of cytoplasmic mRNA processing body assembly;GO:0010603 regulation of cytoplasmic mRNA processing body assembly;GO:0000289 nuclear-transcribed mRNA poly(A) tail shortening
Smad2	0.660474	0.897625	0.0227661	0.253952	Up-regulated	SMAD family member 2	GO:0007352 zygotic specification of dorsal/ventral axis;GO:0003140 determination of left/right asymmetry in lateral mesoderm;GO:0071895 odontoblast differentiation
Scarna2	0.659823	2.8568	0.0170574	0.236603	Up-regulated	small Cajal body-specific RNA 2	GO:0008150 biological_process
Denr	0.655301	3.82382	0.0229973	0.253952	Up-regulated	density-regulated protein	GO:0002188 translation reinitiation;GO:0001731 formation of translation preinitiation complex;GO:0075522 IRES-dependent viral translational initiation
Tapbpl	0.654489	1.78785	0.0245453	0.264813	Up-regulated	TAP binding protein-like	GO:0002590 negative regulation of antigen processing and presentation of peptide antigen via MHC class I;GO:0002589 regulation of antigen processing and presentation of peptide antigen via MHC class I;GO:0002584 negative regulation of antigen processing and presentation of peptide antigen
Mrpl16	0.650118	4.72018	0.0153744	0.233837	Up-regulated	mitochondrial ribosomal protein L16	GO:0032543 mitochondrial translation;GO:0140053 mitochondrial gene expression;GO:0006412 translation
Csrp2	0.649537	4.49145	0.0265926	0.268569	Up-regulated	cysteine and glycine-rich protein 2	GO:0045214 sarcomere organization;GO:0030239 myofibril assembly;GO:0031032 actomyosin structure organization
Psmg4	0.648828	2.37208	0.0255192	0.266063	Up-regulated	proteasome (prosome, macropain) assembly chaperone 4	GO:0043248 proteasome assembly;GO:0065003 protein-containing complex assembly;GO:0043933 protein-containing complex organization
Spred3	0.648117	2.1759	0.0160954	0.234404	Up-regulated	sprouty-related EVH1 domain containing 3	GO:1902747 negative regulation of lens fiber cell differentiation;GO:1902746 regulation of lens fiber cell differentiation;GO:0010719 negative regulation of epithelial to mesenchymal transition
Gm45133	0.643881	7.84756	0.018547	0.240546	Up-regulated	None	None	None
Slc2a4rg-ps	0.640531	4.49472	0.0449192	0.312508	Up-regulated	Slc2a4 regulator, pseudogene
Myh9	0.638582	2.981	0.0164095	0.235338	Up-regulated	myosin, heavy polypeptide 9, non-muscle	GO:0032796 uropod organization;GO:0060471 cortical granule exocytosis;GO:1903918 regulation of actin filament severing
Gm14612	0.638299	5.0318	0.018132	0.239343	Up-regulated	sprouty-related, EVH1 domain containing 2 pseudogene
Gm18501	0.632676	1.224	0.0281808	0.274649	Up-regulated	crumbs homolog 1 pseudogene
Slc23a2	0.625986	6.58146	0.0215969	0.249047	Up-regulated	solute carrier family 23 (nucleobase transporters), member 2	GO:0015882 L-ascorbic acid transmembrane transport;GO:0019852 L-ascorbic acid metabolic process;GO:1901334 lactone metabolic process
Sntg1	0.625721	1.12503	0.0255599	0.266063	Up-regulated	syntrophin, gamma 1
Ppp1r3e	0.624786	2.20071	0.0223378	0.253952	Up-regulated	protein phosphatase 1, regulatory subunit 3E	GO:0005981 regulation of glycogen catabolic process;GO:0045725 positive regulation of glycogen biosynthetic process;GO:0070875 positive regulation of glycogen metabolic process
Rpl27	0.621814	5.37428	0.0306561	0.281351	Up-regulated	ribosomal protein L27	GO:1904044 response to aldosterone;GO:0051385 response to mineralocorticoid;GO:0140236 translation at presynapse
Arhgef7	0.621723	3.41227	0.0181145	0.239343	Up-regulated	Rho guanine nucleotide exchange factor	GO:1905833 negative regulation of microtubule nucleation;GO:0099140 presynaptic actin cytoskeleton organization;GO:0099187 presynaptic cytoskeleton organization
Muc1	0.620711	3.00105	0.0456041	0.312508	Up-regulated	mucin 1, transmembrane	GO:0033629 negative regulation of cell adhesion mediated by integrin;GO:0010944 negative regulation of transcription by competitive promoter binding;GO:1902166 negative regulation of intrinsic apoptotic signaling pathway in response to DNA damage by p53 class mediator
Slc24a5	0.620452	5.22288	0.0182143	0.23941	Up-regulated	solute carrier family 24, member 5	GO:0048022 negative regulation of melanin biosynthetic process;GO:1900377 negative regulation of secondary metabolite biosynthetic process;GO:0042438 melanin biosynthetic process
Gm43937	0.617167	1.12605	0.0360253	0.300176	Up-regulated	None	None	None
Mir6934	0.614385	3.59246	0.0393879	0.301962	Up-regulated	microRNA 6934
mt-Tc	0.611932	6.81582	0.0230047	0.253952	Up-regulated	tRNA-Cys	GO:0006414 translational elongation;GO:0006412 translation;GO:0010467 gene expression
Ep400	0.610861	1.4851	0.0280606	0.274617	Up-regulated	E1A binding protein p400	GO:1905168 positive regulation of double-strand break repair via homologous recombination;GO:0045911 positive regulation of DNA recombination;GO:0010569 regulation of double-strand break repair via homologous recombination
Stat2	0.610453	2.69716	0.0260749	0.268039	Up-regulated	signal transducer and activator of transcription 2	GO:0060339 negative regulation of type I interferon-mediated signaling pathway;GO:0090140 regulation of mitochondrial fission;GO:0060338 regulation of type I interferon-mediated signaling pathway
Gm5134	0.610067	3.74393	0.0278008	0.274617	Up-regulated	predicted gene 5134	GO:0006814 sodium ion transport;GO:0030001 metal ion transport;GO:0006812 monoatomic cation transport
Stip1	0.608461	1.63701	0.0344961	0.294791	Up-regulated	stress-induced phosphoprotein 1	GO:0098761 cellular response to interleukin-7;GO:0098760 response to interleukin-7;GO:0071345 cellular response to cytokine stimulus
Arl6	0.604016	5.51048	0.044456	0.312508	Up-regulated	ADP-ribosylation factor-like 6	GO:1903445 protein transport from ciliary membrane to plasma membrane;GO:0032594 protein transport within lipid bilayer;GO:0097499 protein localization to non-motile cilium
Mosmo	0.599176	2.2241	0.0260953	0.268039	Up-regulated	modulator of smoothened	GO:0045879 negative regulation of smoothened signaling pathway;GO:0008589 regulation of smoothened signaling pathway;GO:0007224 smoothened signaling pathway
Rasa4	0.597492	0.660951	0.0385025	0.301962	Up-regulated	RAS p21 protein activator 4	GO:0046580 negative regulation of Ras protein signal transduction;GO:0046578 regulation of Ras protein signal transduction;GO:0051058 negative regulation of small GTPase mediated signal transduction
Gm18983	0.596124	3.20114	0.0264693	0.268569	Up-regulated	RNA exonuclease 1 homolog pseudogene
Myo5a	0.594498	4.32309	0.0298359	0.280845	Up-regulated	myosin VA	GO:0051686 establishment of ER localization;GO:0099089 establishment of endoplasmic reticulum localization to postsynapse;GO:0031585 regulation of inositol 1,4,5-trisphosphate-sensitive calcium-release channel activity
Cyp4f37	0.593316	1.15403	0.0392173	0.301962	Up-regulated	cytochrome P450, family 4, subfamily f, polypeptide 37
Lmtk2	0.591631	3.08912	0.0367494	0.301962	Up-regulated	lemur tyrosine kinase 2	GO:0033572 transferrin transport;GO:0048011 neurotrophin TRK receptor signaling pathway;GO:0045022 early endosome to late endosome transport	yes
Gnb5	0.588886	2.58122	0.0250459	0.264813	Up-regulated	guanine nucleotide binding protein (G protein), beta 5	GO:0009646 response to absence of light;GO:0071485 cellular response to absence of light;GO:1990603 dark adaptation
Soat2	0.588385	3.35529	0.0206039	0.245122	Up-regulated	sterol O-acyltransferase 2	GO:0010878 cholesterol storage;GO:0034379 very-low-density lipoprotein particle assembly;GO:0034377 plasma lipoprotein particle assembly
Upf3a	-0.586099	2.37195	0.0457558	0.312508	Down-regulated	UPF3 regulator of nonsense transcripts homolog A (yeast)	GO:1905744 regulation of mRNA cis splicing, via spliceosome;GO:1905746 positive regulation of mRNA cis splicing, via spliceosome;GO:2000623 negative regulation of nuclear-transcribed mRNA catabolic process, nonsense-mediated decay
B4galt2	-0.600963	5.58392	0.0309435	0.282314	Down-regulated	UDP-Gal:betaGlcNAc beta 1,4- galactosyltransferase, polypeptide 2	GO:0021680 cerebellar Purkinje cell layer development;GO:0021695 cerebellar cortex development;GO:0008542 visual learning
Asb14	-0.602649	3.34471	0.0401034	0.301962	Down-regulated	ankyrin repeat and SOCS box-containing 14	GO:0016567 protein ubiquitination;GO:0032446 protein modification by small protein conjugation;GO:0070647 protein modification by small protein conjugation or removal
Jam2	-0.604622	3.34049	0.0205955	0.245122	Down-regulated	junction adhesion molecule 2	GO:0071593 lymphocyte aggregation;GO:0097241 hematopoietic stem cell migration to bone marrow;GO:0035701 hematopoietic stem cell migration
P2rx7	-0.619179	1.89477	0.0186819	0.240546	Down-regulated	purinergic receptor P2X, ligand-gated ion channel, 7	GO:1904172 positive regulation of bleb assembly;GO:0006649 phospholipid transfer to membrane;GO:0099161 regulation of presynaptic dense core granule exocytosis
Gm43686	-0.623835	3.24259	0.0314187	0.285809	Down-regulated	None	None	None
Mov10	-0.623844	5.19397	0.0181122	0.239343	Down-regulated	Mov10 RISC complex RNA helicase	GO:0141008 transposable element silencing by mRNA destabilization;GO:0035279 miRNA-mediated gene silencing by mRNA destabilization;GO:0150011 regulation of neuron projection arborization
Bbx	-0.625563	1.56379	0.0318504	0.287674	Down-regulated	bobby sox HMG box containing	GO:0060348 bone development;GO:0001501 skeletal system development;GO:0006357 regulation of transcription by RNA polymerase II
AC125070.1	-0.630239	2.77106	0.0166868	0.236382	Down-regulated	None	None	None
Nrip1	-0.633632	2.88416	0.0415517	0.30616	Down-regulated	nuclear receptor interacting protein 1	GO:0001543 ovarian follicle rupture;GO:0001542 ovulation from ovarian follicle;GO:0030728 ovulation
Gm18914	-0.639265	3.00082	0.0454248	0.312508	Down-regulated	DnaJ (Hsp40) homolog, subfamily C, member 8 pseudogene
1500015A07Rik	-0.64001	3.77838	0.0406967	0.302737	Down-regulated	RIKEN cDNA 1500015A07 gene	GO:0008150 biological_process
Ccdc66	-0.64186	1.76847	0.0171617	0.236603	Down-regulated	coiled-coil domain containing 66	GO:1903564 regulation of protein localization to cilium;GO:0050908 detection of light stimulus involved in visual perception;GO:0050962 detection of light stimulus involved in sensory perception
mt-Tq	-0.64269	6.55252	0.0459339	0.312508	Down-regulated	tRNA-Gln	GO:0006414 translational elongation;GO:0006412 translation;GO:0010467 gene expression
Gm34152	-0.646747	1.72577	0.0166885	0.236382	Down-regulated	predicted gene, 34152
Gm14168	-0.654075	3.07623	0.0420713	0.309121	Down-regulated	predicted gene 14168	GO:0008150 biological_process
Rpl36-ps8	-0.655907	2.08923	0.0396198	0.301962	Down-regulated	ribosomal protein L36, pseudogene 8
Metap2	-0.664075	0.840944	0.0374735	0.301962	Down-regulated	methionine aminopeptidase 2	GO:0018206 peptidyl-methionine modification;GO:0031365 N-terminal protein amino acid modification;GO:0016485 protein processing
Gm6793	-0.664908	3.38253	0.0445182	0.312508	Down-regulated	heterogeneous nuclear ribonucleoprotein A3 pseudogene
Pcmtd1	-0.670417	2.05902	0.0394963	0.301962	Down-regulated	protein-L-isoaspartate (D-aspartate) O-methyltransferase domain containing 1	GO:0016567 protein ubiquitination;GO:0032446 protein modification by small protein conjugation;GO:0070647 protein modification by small protein conjugation or removal
Exoc2	-0.670789	1.10195	0.0169964	0.236603	Down-regulated	exocyst complex component 2	GO:2000535 regulation of entry of bacterium into host cell;GO:0090522 vesicle tethering involved in exocytosis;GO:0099022 vesicle tethering
Syap1	-0.685784	1.05994	0.0497139	0.319085	Down-regulated	synapse associated protein 1	GO:0038203 TORC2 signaling;GO:1990314 cellular response to insulin-like growth factor stimulus;GO:0048172 regulation of short-term neuronal synaptic plasticity
Hyal1	-0.690781	0.884376	0.0209405	0.245122	Down-regulated	hyaluronoglucosaminidase 1	GO:1900104 regulation of hyaluranon cable assembly;GO:1900106 positive regulation of hyaluranon cable assembly;GO:0030207 chondroitin sulfate catabolic process
Cd200	-0.696804	2.514	0.0425644	0.309706	Down-regulated	CD200 molecule	GO:0150070 regulation of arginase activity;GO:0150072 positive regulation of arginase activity;GO:0150073 regulation of protein-glutamine gamma-glutamyltransferase activity
BC061212	-0.697364	3.78271	0.0135941	0.227598	Down-regulated	None	None	None
Nme4	-0.698123	1.14152	0.0205891	0.245122	Down-regulated	NME/NM23 nucleoside diphosphate kinase 4	GO:0006228 UTP biosynthetic process;GO:0046051 UTP metabolic process;GO:0006183 GTP biosynthetic process	yes
Zmat4	-0.712382	1.1167	0.015787	0.234404	Down-regulated	zinc finger, matrin type 4
mt-Tm	-0.712408	7.07213	0.0434363	0.312508	Down-regulated	tRNA-Met	GO:0006414 translational elongation;GO:0006412 translation;GO:0010467 gene expression
Taf7	-0.713815	1.34469	0.0208712	0.245122	Down-regulated	TATA-box binding protein associated factor 7	GO:0045344 negative regulation of MHC class I biosynthetic process;GO:0045347 negative regulation of MHC class II biosynthetic process;GO:0045343 regulation of MHC class I biosynthetic process
1700058P15Rik	-0.731864	3.35219	0.0339105	0.293828	Down-regulated	RIKEN cDNA 1700058P15 gene	GO:0008150 biological_process
Olfr206	-0.740643	3.13305	0.0458208	0.312508	Down-regulated	olfactory receptor family 5 subfamily AC member 24	GO:0007608 sensory perception of smell;GO:0007606 sensory perception of chemical stimulus;GO:0007600 sensory perception
Glt6d1	-0.741046	3.11853	0.0148949	0.232181	Down-regulated	glycosyltransferase 6 domain containing 1	GO:0030259 lipid glycosylation;GO:0030258 lipid modification;GO:0070085 glycosylation
Dmp1	-0.75992	0.942693	0.0322898	0.287674	Down-regulated	dentin matrix protein 1	GO:0070173 regulation of enamel mineralization;GO:0070170 regulation of tooth mineralization;GO:0070167 regulation of biomineral tissue development
Gm6710	-0.765791	0.90863	0.00972015	0.199681	Down-regulated	predicted gene 6710
Armc4	-0.771445	1.81607	0.0116834	0.213696	Down-regulated	outer dynein arm docking complex subunit 2	GO:0003356 regulation of cilium beat frequency;GO:0036158 outer dynein arm assembly;GO:0021591 ventricular system development
Ak4	-0.775761	1.87831	0.0215895	0.249047	Down-regulated	adenylate kinase 4	GO:0006172 ADP biosynthetic process;GO:0009136 purine nucleoside diphosphate biosynthetic process;GO:0009180 purine ribonucleoside diphosphate biosynthetic process	yes
Fbrsl1	-0.776996	1.04443	0.0264359	0.268569	Down-regulated	fibrosin-like 1	GO:0008150 biological_process
Trappc9	-0.788821	1.65612	0.0462443	0.312508	Down-regulated	trafficking protein particle complex 9	GO:0006901 vesicle coating;GO:0099022 vesicle tethering;GO:0006903 vesicle targeting
Fzr1	-0.794692	1.75084	0.0325511	0.287674	Down-regulated	fizzy and cell division cycle 20 related 1	GO:1905784 regulation of anaphase-promoting complex-dependent catabolic process;GO:1905786 positive regulation of anaphase-promoting complex-dependent catabolic process;GO:1904668 positive regulation of ubiquitin protein ligase activity
BC064078	-0.80491	1.70491	0.0186118	0.240546	Down-regulated	cDNA sequence BC064078
Gm22870	-0.806196	1.41586	0.016061	0.234404	Down-regulated	predicted gene, 22870
Tigd4	-0.830706	1.91736	0.0159553	0.234404	Down-regulated	tigger transposable element derived 4	GO:0008150 biological_process
Arcn1	-0.83078	1.25721	0.00938649	0.198074	Down-regulated	archain 1	GO:0021691 cerebellar Purkinje cell layer maturation;GO:0021699 cerebellar cortex maturation;GO:0021590 cerebellum maturation
Il17f	-0.838253	3.38775	0.0435178	0.312508	Down-regulated	interleukin 17F	GO:0032681 regulation of lymphotoxin A production;GO:0032761 positive regulation of lymphotoxin A production;GO:2000340 positive regulation of chemokine (C-X-C motif) ligand 1 production
Hlf	-0.839555	1.0412	0.0119785	0.217294	Down-regulated	hepatic leukemia factor	GO:0035914 skeletal muscle cell differentiation;GO:0007519 skeletal muscle tissue development;GO:0060538 skeletal muscle organ development
Gm5340	-0.844338	1.4575	0.0113787	0.210099	Down-regulated	acidic ribosomal phosphoprotein P0 pseudogene
Uts2r	-0.845364	0.987956	0.00967917	0.199681	Down-regulated	urotensin 2 receptor	GO:0046005 positive regulation of circadian sleep/wake cycle, REM sleep;GO:0010841 positive regulation of circadian sleep/wake cycle, wakefulness;GO:0042320 regulation of circadian sleep/wake cycle, REM sleep
Gm42853	-0.850809	5.27172	0.0225826	0.253952	Down-regulated	None	None	None
Ptprm	-0.854507	0.95151	0.0169339	0.236603	Down-regulated	protein tyrosine phosphatase receptor type M	GO:0031290 retinal ganglion cell axon guidance;GO:0010842 retina layer formation;GO:0001937 negative regulation of endothelial cell proliferation
Gm12107	-0.857598	3.07205	0.0151638	0.233837	Down-regulated	predicted gene 12107	GO:0008150 biological_process
Otulinl	-0.870997	1.98715	0.0109493	0.204607	Down-regulated	OTU deubiquitinase with linear linkage specificity like	GO:0008150 biological_process
Mpp6	-0.882163	2.52825	0.00794131	0.186797	Down-regulated	protein associated with LIN7 2, MAGUK family member	GO:0046710 GDP metabolic process;GO:0046037 GMP metabolic process;GO:0009167 purine ribonucleoside monophosphate metabolic process	yes
Arhgap8	-0.899114	3.89247	0.0127366	0.223215	Down-regulated	Rho GTPase activating protein 8	GO:2001136 negative regulation of endocytic recycling;GO:2001135 regulation of endocytic recycling;GO:0032387 negative regulation of intracellular transport
Tarm1	-0.900905	1.45205	0.0154864	0.233837	Down-regulated	T cell-interacting, activating receptor on myeloid cells 1	GO:2000562 negative regulation of CD4-positive, alpha-beta T cell proliferation;GO:0046642 negative regulation of alpha-beta T cell proliferation;GO:2000561 regulation of CD4-positive, alpha-beta T cell proliferation
Rbm26	-0.914027	0.801686	0.0427024	0.309706	Down-regulated	RNA binding motif protein 26
Gm18071	-0.933016	1.0446	0.0158526	0.234404	Down-regulated	predicted gene, 18071
Amz2	-0.941551	2.64518	0.0107218	0.201969	Down-regulated	archaelysin family metallopeptidase 2	GO:0006508 proteolysis;GO:0019538 protein metabolic process;GO:0043170 macromolecule metabolic process
9230116N13Rik	-0.943893	1.32953	0.0141943	0.228379	Down-regulated	RIKEN cDNA 9230116N13 gene	GO:0008150 biological_process
Bola1	-0.959343	1.36413	0.0193372	0.242315	Down-regulated	bolA family member 1
Klc3	-0.960392	0.777664	0.0320498	0.287674	Down-regulated	kinesin light chain 3	GO:0120317 sperm mitochondrial sheath assembly;GO:0042073 intraciliary transport;GO:0120316 sperm flagellum assembly
Gm45470	-0.962986	0.743077	0.0258471	0.267259	Down-regulated	predicted gene 45470
Acad8	-0.966252	1.23496	0.0360947	0.300176	Down-regulated	acyl-Coenzyme A dehydrogenase family, member 8	GO:0006574 valine catabolic process;GO:0006573 valine metabolic process;GO:0009083 branched-chain amino acid catabolic process
Ngf	-0.9868	0.692877	0.0466551	0.312508	Down-regulated	nerve growth factor	GO:0062036 sensory perception of hot stimulus;GO:0014042 positive regulation of neuron maturation;GO:0051388 positive regulation of neurotrophin TRK receptor signaling pathway
Rin2	-0.988104	1.59034	0.0129756	0.224862	Down-regulated	Ras and Rab interactor 2	GO:1904906 positive regulation of endothelial cell-matrix adhesion via fibronectin;GO:1904904 regulation of endothelial cell-matrix adhesion via fibronectin;GO:2001214 positive regulation of vasculogenesis
Rrm2b	-1.00012	1.0874	0.0471676	0.312508	Down-regulated	ribonucleotide reductase M2 B (TP53 inducible)	GO:0070318 positive regulation of G0 to G1 transition;GO:0006264 mitochondrial DNA replication;GO:0009200 deoxyribonucleoside triphosphate metabolic process
Man2c1	-1.01389	1.13738	0.0300826	0.280845	Down-regulated	mannosidase, alpha, class 2C, member 1	GO:0006013 mannose metabolic process;GO:0009313 oligosaccharide catabolic process;GO:0009311 oligosaccharide metabolic process
Gls	-1.02754	0.513769	0.0413017	0.305042	Down-regulated	glutaminase	GO:0006537 glutamate biosynthetic process;GO:0006543 glutamine catabolic process;GO:0090461 intracellular glutamate homeostasis
Coq6	-1.0716	3.69001	0.0134008	0.227009	Down-regulated	coenzyme Q6 monooxygenase	GO:0006744 ubiquinone biosynthetic process;GO:1901663 quinone biosynthetic process;GO:0006743 ubiquinone metabolic process
Gm47152	-1.10344	0.914289	0.0284161	0.274916	Down-regulated	None	None	None
Armc2	-1.13958	0.924841	0.00242372	0.117475	Down-regulated	armadillo repeat containing 2	GO:0007288 sperm axoneme assembly;GO:0120316 sperm flagellum assembly;GO:0044458 motile cilium assembly
Rassf4	-1.14022	2.2611	0.00455545	0.150722	Down-regulated	Ras association (RalGDS/AF-6) domain family member 4	GO:0007165 signal transduction;GO:0023052 signaling;GO:0007154 cell communication
Mgp	-1.15355	0.576775	0.0227598	0.253952	Down-regulated	matrix Gla protein	GO:0030500 regulation of bone mineralization;GO:0070167 regulation of biomineral tissue development;GO:0030278 regulation of ossification
Tef	-1.15423	2.045	0.00567626	0.160447	Down-regulated	thyrotroph embryonic factor	GO:0048511 rhythmic process;GO:0045944 positive regulation of transcription by RNA polymerase II;GO:0045893 positive regulation of DNA-templated transcription
Lrrc24	-1.15486	0.577431	0.00315076	0.126263	Down-regulated	leucine rich repeat containing 24	GO:0051965 positive regulation of synapse assembly;GO:1901890 positive regulation of cell junction assembly;GO:0051963 regulation of synapse assembly
Slc6a17	-1.15915	1.50219	0.00764153	0.183752	Down-regulated	solute carrier family 6 (neurotransmitter transporter), member 17	GO:0015820 L-leucine transport;GO:0015803 branched-chain amino acid transport;GO:0015824 proline transport
Gm44180	-1.16444	2.12553	0.018766	0.240546	Down-regulated	predicted gene, 44180
Rogdi	-1.17409	1.22724	0.010743	0.201969	Down-regulated	rogdi homolog	GO:0045851 pH reduction;GO:0070166 enamel mineralization;GO:0034505 tooth mineralization
Rnf170-ps	-1.17767	0.743684	0.00495689	0.152311	Down-regulated	ring finger protein 170, pseudogene
Gm14835	-1.17849	0.589246	0.0238808	0.259924	Down-regulated	None	None	None
Hira	-1.18814	1.08523	0.0385261	0.301962	Down-regulated	histone cell cycle regulator	GO:0006334 nucleosome assembly;GO:0034728 nucleosome organization;GO:0001649 osteoblast differentiation
Gm41325	-1.19609	2.51116	0.0176024	0.239159	Down-regulated	predicted gene, 41325
Th	-1.20303	0.909383	0.0158928	0.234404	Down-regulated	tyrosine hydroxylase	GO:0006585 dopamine biosynthetic process from tyrosine;GO:0033076 isoquinoline alkaloid metabolic process;GO:0052314 phytoalexin metabolic process
Twnk	-1.20551	1.24368	0.0371444	0.301962	Down-regulated	twinkle mtDNA helicase	GO:0034214 protein hexamerization;GO:0006264 mitochondrial DNA replication;GO:0006390 mitochondrial transcription
BC034090	-1.20965	0.92878	0.00584477	0.160447	Down-regulated	cDNA sequence BC034090	GO:0007098 centrosome cycle;GO:0031023 microtubule organizing center organization;GO:0007163 establishment or maintenance of cell polarity
Gm11223	-1.22013	1.26186	0.00816028	0.187505	Down-regulated	stathmin 1 pseudogene
Gm37232	-1.25028	0.625138	0.00910356	0.194753	Down-regulated	None	None	None
Grm3	-1.25337	0.626686	0.00171281	0.103911	Down-regulated	glutamate receptor, metabotropic 3	GO:0007196 adenylate cyclase-inhibiting G protein-coupled glutamate receptor signaling pathway;GO:0007216 G protein-coupled glutamate receptor signaling pathway;GO:0051930 regulation of sensory perception of pain
Slc22a17	-1.26151	1.4517	0.00273628	0.121256	Down-regulated	solute carrier family 22 (organic cation transporter), member 17	GO:0015891 siderophore transport;GO:1901678 iron coordination entity transport;GO:0006826 iron ion transport
Vmn1r129	-1.26788	0.633942	0.00186092	0.103911	Down-regulated	vomeronasal 1 receptor 129	GO:0008150 biological_process
Gm8935	-1.26925	1.13327	0.0246843	0.264813	Down-regulated	predicted pseudogene 8935
Eci2	-1.273	0.6365	0.00170318	0.103911	Down-regulated	enoyl-Coenzyme A delta isomerase 2	GO:0006635 fatty acid beta-oxidation;GO:0019395 fatty acid oxidation;GO:0009062 fatty acid catabolic process
Hmgb1-ps11	-1.29335	2.06563	0.00954055	0.198623	Down-regulated	high mobility group box 1, pseudogene 11
Olfr287	-1.30776	0.848677	0.00490688	0.152311	Down-regulated	olfactory receptor family 10 subfamily AD member 1	GO:0050911 detection of chemical stimulus involved in sensory perception of smell;GO:0050907 detection of chemical stimulus involved in sensory perception;GO:0009593 detection of chemical stimulus
Zfp944	-1.31511	1.03012	0.016463	0.235338	Down-regulated	zinc finger protein 944	GO:0006357 regulation of transcription by RNA polymerase II;GO:0006355 regulation of DNA-templated transcription;GO:2001141 regulation of RNA biosynthetic process
Gm42775	-1.35815	0.679075	0.00129948	0.101423	Down-regulated	None	None	None
Chst14	-1.3592	1.63171	0.0250187	0.264813	Down-regulated	carbohydrate sulfotransferase 14	GO:0030208 dermatan sulfate biosynthetic process;GO:0050651 dermatan sulfate proteoglycan biosynthetic process;GO:0030205 dermatan sulfate metabolic process
2810429I04Rik	-1.37735	0.688677	0.00456733	0.150722	Down-regulated	RIKEN cDNA 2810429I04 gene	GO:0060038 cardiac muscle cell proliferation;GO:0014855 striated muscle cell proliferation;GO:0055017 cardiac muscle tissue growth
Gm33819	-1.3839	0.691948	0.00151508	0.101423	Down-regulated	predicted gene, 33819
Gm6599	-1.39898	0.699488	0.00266546	0.121256	Down-regulated	predicted gene 6599
4933432G23Rik	-1.40967	1.15303	0.0222773	0.253952	Down-regulated	RIKEN cDNA 4933432G23 gene	GO:0008150 biological_process
Mrpl41	-1.41532	0.707658	0.00187482	0.103911	Down-regulated	mitochondrial ribosomal protein L41	GO:0032543 mitochondrial translation;GO:0140053 mitochondrial gene expression;GO:0006412 translation
Anapc4	-1.43429	0.717147	0.0014542	0.101423	Down-regulated	anaphase promoting complex subunit 4	GO:0141198 protein branched polyubiquitination;GO:0031145 anaphase-promoting complex-dependent catabolic process;GO:0070979 protein K11-linked ubiquitination
Rab3d	-1.4358	2.24857	0.0012752	0.101423	Down-regulated	RAB3D, member RAS oncogene family	GO:0018125 peptidyl-cysteine methylation;GO:0018198 peptidyl-cysteine modification;GO:0045453 bone resorption
Olfr477	-1.4541	1.71289	0.032834	0.287714	Down-regulated	olfactory receptor family 5 subfamily P member 56	GO:0050911 detection of chemical stimulus involved in sensory perception of smell;GO:0050907 detection of chemical stimulus involved in sensory perception;GO:0009593 detection of chemical stimulus
Trim52	-1.47764	0.738822	0.00270276	0.121256	Down-regulated	tripartite motif-containing 52	GO:0051865 protein autoubiquitination;GO:0051092 positive regulation of NF-kappaB transcription factor activity;GO:0043123 positive regulation of canonical NF-kappaB signal transduction
Rps19bp1	-1.481	1.10513	0.0117113	0.213696	Down-regulated	ribosomal protein S19 binding protein 1	GO:0042274 ribosomal small subunit biogenesis;GO:0042254 ribosome biogenesis;GO:0022613 ribonucleoprotein complex biogenesis
Gabpb1	-1.49381	1.35682	0.00183831	0.103911	Down-regulated	GA repeat binding protein, beta 1	GO:0007005 mitochondrion organization;GO:0045944 positive regulation of transcription by RNA polymerase II;GO:0045893 positive regulation of DNA-templated transcription
Gm40662	-1.49452	0.747259	0.000932467	0.101423	Down-regulated	predicted gene, 40662
Nme5	-1.49992	0.749958	0.000958269	0.101423	Down-regulated	NME/NM23 family member 5	GO:0006228 UTP biosynthetic process;GO:0046051 UTP metabolic process;GO:0007618 mating
Gm37713	-1.516	0.758001	0.00107466	0.101423	Down-regulated	predicted gene, 34423
U2af1l4	-1.55443	1.72459	0.00213876	0.108761	Down-regulated	U2 small nuclear RNA auxiliary factor 1-like 4	GO:0000375 RNA splicing, via transesterification reactions;GO:0000377 RNA splicing, via transesterification reactions with bulged adenosine as nucleophile;GO:0000398 mRNA splicing, via spliceosome
Gm37737	-1.56039	1.47522	0.0177724	0.239159	Down-regulated	None	None	None
Rbm5	-1.5694	2.54482	0.0062027	0.163057	Down-regulated	RNA binding motif protein 5	GO:0000245 spliceosomal complex assembly;GO:0000381 regulation of alternative mRNA splicing, via spliceosome;GO:0048024 regulation of mRNA splicing, via spliceosome
Tex50	-1.57382	0.78691	0.00577748	0.160447	Down-regulated	testis expressed 50	GO:0008150 biological_process
2410141K09Rik	-1.62838	0.951866	0.00883725	0.190962	Down-regulated	zinc finger protein 998	GO:0006357 regulation of transcription by RNA polymerase II;GO:0006355 regulation of DNA-templated transcription;GO:2001141 regulation of RNA biosynthetic process
Vasp	-1.67934	1.57988	0.0052654	0.154667	Down-regulated	vasodilator-stimulated phosphoprotein	GO:0008154 actin polymerization or depolymerization;GO:0030838 positive regulation of actin filament polymerization;GO:0051289 protein homotetramerization
Babam2	-1.69933	0.849664	0.000679024	0.0987089	Down-regulated	BRISC and BRCA1 A complex member 2	GO:2000001 regulation of DNA damage checkpoint;GO:0007095 mitotic G2 DNA damage checkpoint signaling;GO:1901976 regulation of cell cycle checkpoint
Fads6	-1.7317	0.865848	0.000578367	0.0964659	Down-regulated	fatty acid desaturase domain family, member 6	GO:0006633 fatty acid biosynthetic process;GO:0072330 monocarboxylic acid biosynthetic process;GO:0046394 carboxylic acid biosynthetic process
Gm45228	-1.73393	1.40352	0.0195626	0.242733	Down-regulated	None	None	None
Gm8342	-1.82783	0.913914	0.0231129	0.254242	Down-regulated	cyclin Q, pseudogene 4
Gm22527	-1.84006	1.88048	0.00568496	0.160447	Down-regulated	None	None	None
Gm6286	-1.92757	1.27806	0.00333607	0.13092	Down-regulated	ribosomal protein L7A pseudogene
Lyst	-1.93351	1.314	0.00515061	0.154667	Down-regulated	lysosomal trafficking regulator	GO:0033364 mast cell secretory granule organization;GO:0033299 secretion of lysosomal enzymes;GO:0032510 endosome to lysosome transport via multivesicular body sorting pathway
Ercc3	-2.02097	1.01048	0.000446342	0.0923036	Down-regulated	excision repair cross-complementing rodent repair deficiency, complementation group 3	GO:0000717 nucleotide-excision repair, DNA duplex unwinding;GO:0006265 DNA topological change;GO:0006362 transcription elongation by RNA polymerase I
Gm24900	-2.16174	1.08087	0.00246911	0.117833	Down-regulated	None	None	None
Gm15668	-2.57836	1.28918	0.000134763	0.0696727	Down-regulated	None	None	None
Mrgprb3	-2.99671	2.79763	0.000864905	0.101423	Down-regulated	MAS-related GPR, member B3	GO:0007186 G protein-coupled receptor signaling pathway;GO:0007165 signal transduction;GO:0023052 signaling
Vmn2r-ps80	-3.13676	2.48874	0.0141912	0.228379	Down-regulated	vomeronasal 2, receptor, pseudogene 80
